# Supplementary material for: Default predicted no‐effect target concentrations for antibiotics in the absence of data for the protection against antibiotic resistance and environmental toxicity
Source: Integr Environ Assess Manag. 2022 Feb 21;18(4):863–7. doi: 10.1002/ieam.4560 (PMC9302680; doi:10.1002/ieam.4560)
Supplement: Supplementary file 1 — The supporting information contains all environmental toxicity data developed or compiled by the authors for each antibiotic in the dataset. The table also includes PNEC‐MIC and PNEC‐ENV values and an explanation of how the PNEC‐ENV was derived. [file IEAM-18-863-s001.docx]

## Sheet: Full Data Set
Source for Publication	API	ATC Drug Class	EC10 (µg/L)	Species	Test Guideline / Reference	PNECENV (µg/L)	PNECMIC (µg/L)	PNECENV Rationale
Bengtsson-Palme & Larsson, 2016	Amikacin	Aminoglycoside				N/A	16	No industry data
Industry Data	Amoxicillin	Penicillin	5.7	Anabaena flos-aquae	OECD 201	0.57	0.25	Anabaena flos-aquae EC10 ÷ 10a
Gonzalez-Pleiter, et al., 2013			6160	Anabaena sp. CPB4337	OECD 201
Industry Data			530000	Raphidocelis subcapitata	OECD 201
Gonzalez-Pleiter, et al., 2013			1500000	Raphidocelis subcapitata	OECD 201
Industry Data	Ampicillin	Penicillin	44.6	Anabaena cylindrica	OECD 201	0.6	0.25	Cyanobium gracile EC10 ÷ 10
Le Page et al., 2019			8.3h	Anabaena flos-aquae	OECD 201
Industry Data			13	Anabaena flos-aquae	OECD 201
Le Page et al., 2019			18.7	Anabaena flos-aquae	OECD 201
Le Page et al., 2019			5.9	Cyanobium gracile	OECD 201
Industry Data			91500	Daphnia magna	OECD 211
Industry Data			94300	Desmodesmus subspicatus	OECD 201
Le Page et al., 2019			34.3	Geminocystis herdmanii	OECD 201
Industry Data			100000	Raphidocelis subcapitata	OECD 201
Le Page et al., 2019			36.5h	Synechocystis sp.	OECD 201
Le Page et al., 2019			38.8g	Synechococcus elongates	OECD 201
Le Page et al., 2019			16.2g	Synechococcus leopoliensis	OECD 201
Industry Data			19	Synechococcus leopoliensis	OECD 201
Le Page et al., 2019			38g	Synechococcus sp.	OECD 201
Industry Data	Avilamycin	Orthosomycin	1250b	Synechococcus leopoliensis	OECD 201	125	8	Synechococcus leopolensis NOEC ÷ 10
Le Page et al., 2019	Azithromycin	Macrolide	5	Anabaena cylindrica	OECD 201	0.029	0.25	Microcystis aeruginosa EC10 ÷ 10
Le Page et al., 2019			10.5h	Anabaena flos-aquae	OECD 201
Industry Data			4.4	Ceriodaphnia dubia	OECD 201
Le Page et al., 2019			4.8	Cyanobium gracile	OECD 201
Le Page et al., 2019			3.2	Geminocystis herdmanii	OECD 201
Industry Data			0.29	Microcystis aeruginosa	EPA 1002.0
Industry Data			4600	Pimephales promelas	OECD 210
Industry Data			1.8	Raphidocelis subcapitata	OECD 201
Le Page et al., 2019			8.6h	Synechocystis sp.	OECD 201
Le Page et al., 2019			4.4g	Synechococcus elongates	OECD 201
Le Page et al., 2019			8.7g	Synechococcus leopoliensis	OECD 201
Le Page et al., 2019			17.7g	Synechococcus sp.	OECD 201
Bengtsson-Palme & Larsson, 2016	Aztreonam	Monobactam				N/A	0.5	No industry data
Industry Data	Bacitracin	Cyclic peptide	1010	Anabaena flos-aquae	OECD 201	114.586	8	Geomean of Anabaena flos-aquae EC10 ÷ 10
Industry Data			1300	Anabaena flos-aquae	OECD 201
Industry Data	Bedaquiline	Diarylquinolines	0.8b	Anabaena flos-aquae	OECD 201	0.08	N/A	Anabaena flos-aquae NOEC ÷ 10
Industry Data			4.1	Brachydanio rerio	OECD 210
Industry Data			4.7	Daphnia magna	OECD 211
Industry Data			0.8b	Raphidocelis subcapitata	OECD 201
Bengtsson-Palme & Larsson, 2016	Benzylpenicillin	Penicillin				N/A	0.25	No industry data
Bengtsson-Palme & Larsson, 2016	Capreomycin	Antituberculosis Agent				N/A	2	No industry data
Bengtsson-Palme & Larsson, 2016	Cefaclor	Cephalosporin				N/A	0.5	No industry data
Industry Data	Cefadroxil	Cephalosporin	1.4	Anabaena flos-aquae	OECD 201	0.14	2	Anabaena flos-aquae EC10 ÷ 10
Industry Data	Cefalonium	Cephalosporin	211	Anabaena flos-aquae	OECD 201	21.1	N/A	Anabaena flos-aquae EC10 ÷ 10
Industry Data			91000	Raphidocelis subcapitata	OECD 201
Bengtsson-Palme & Larsson, 2016	Cefaloridine	Cephalosporin				N/A	4	No industry data
Bengtsson-Palme & Larsson, 2016	Cefalothin	Cephalosporin				N/A	2	No industry data
Bengtsson-Palme & Larsson, 2016	Cefazolin	Cephalosporin				N/A	1	No industry data
Bengtsson-Palme & Larsson, 2016	Cefdinir	Cephalosporin				N/A	0.25	No industry data
Industry Data	Cefepime	Cephalosporin	13	Anabaena flos-aquae	OECD 201	1.3	0.5	Anabaena flos-aquae EC10 ÷ 10
Industry Data			51000	Raphidocelis subcapitata
Industry Data	Cefixime	Cephalosporin	6.04	Anabaena flos-aquae	OECD 201	0.6	0.06	Anabaena flos-aquae EC10 ÷ 10
Bengtsson-Palme & Larsson, 2016	Cefoperazone	Cephalosporin				N/A	0.5	No industry data
Le Page et al., 2019	Cefotaxime	Cephalosporin	1.2	Anabaena cylindrica	OECD 201	0.12	0.13	Anabaena cylindrica EC10 ÷ 10
Industry Data			4.47	Anabaena flos-aquae	OECD 201
Le Page et al., 2019			1.4h	Anabaena flos-aquae	OECD 201
Le Page et al., 2019			8.3	Cyanobium gracile	OECD 201
Le Page et al., 2019			15.1	Geminocystis herdmanii	OECD 201
Le Page et al., 2019			39.8h	Synechocystis sp.	OECD 201
Le Page et al., 2019			20.8g	Synechococcus elongates	OECD 201
Le Page et al., 2019			8.7g	Synechococcus leopoliensis	OECD 201
Le Page et al., 2019			16.2g	Synechococcus sp.	OECD 201
Bengtsson-Palme & Larsson, 2016	Cefoxitin	Cephalosporin				N/A	8	No industry data
Bengtsson-Palme & Larsson, 2016	Cefpirome	Cephalosporin				N/A	0.06	No industry data
Industry Data	Cefpodoxime proxetil	Cephalosporin	14.7	Anabaena flos-aquae	OECD 201	1.75699	0.25	Anabaena flos-aquae EC10 ÷ 10a
Industry Data			21	Anabaena flos-aquae	OECD 201
Industry Data	Cefquinome	Cephalosporin	16	Anabaena flos-aquae	OECD 201	1.6	N/A	Anabaena flos-aquae EC10 ÷ 10
Industry Data			52000	Raphidocelis subcapitata	OECD 201
Industry Data	Ceftaroline	Cephalosporin	1.2c	Anabaena flos-aquae	OECD 201	0.12	0.06	Anabaena flos-aquae NOEC ÷ 10
Industry Data			33000c	Raphidocelis subcapitata	OECD 201
Industry Data			5000c	Pimephales promelas	OECD 210
Industry Data			7900c	Daphnia magna	OECD 211
Industry Data	Ceftazidime	Cephalosporin	13	Anabaena flos-aquae	OECD 201	1.3	0.5	Anabaena flos-aquae EC10 ÷ 10
Industry Data			9200	Daphnia magna	OECD 211
Industry Data			8000	Pimephales promelas	OECD 210
Industry Data			120000	Raphidocelis subcapitata	OECD 201
Bengtsson-Palme & Larsson, 2016	Ceftibuten	Cephalosporin				N/A	0.25	No industry data
Bengtsson-Palme & Larsson, 2016	Ceftiofur	Cephalosporin				N/A	0.06	No industry data
Industry Data	Ceftobiprole	Cephalosporin	2.52d	Anabaena flos-aquae	OECD 201	0.23	0.25	Anabaena flos-aquae EC10 ÷ 10
Industry Data			5600	Brachydanio rerio	OECD 210
Industry Data			37000	Daphnia magna	OECD 211
Industry Data	Ceftolozane	Cephalosporin	19	Anabaena flos-aquae	OECD 201	1.9	N/A	Anabaena flos-aquae EC10 ÷ 10
Industry Data			9600b	Daphnia magna	OECD 211
Industry Data			10000b	Pimephales promelas	OECD 210
Industry Data	Ceftriaxone	Cephalosporin	3.31	Anabaena flos-aquae	OECD 201	0.33	0.03	Anabaena flos-aquae EC10 ÷ 10
Industry Data			92000b	Daphnia magna	OECD 211
Industry Data			98800b	Raphidocelis subcapitata	OECD 201
Industry Data			294	Synechococcus leopoliensis	OECD 201
Industry Data	Cefuroxime	Cephalosporin	17	Anabaena flos-aquae	OECD 201	1.7	0.5	Anabaena flos-aquae EC10 ÷ 10
Industry Data			91000	Raphidocelis subcapitata	OECD 201
Industry Data	Cephalexin	Cephalosporin	2.1	Anabaena flos-aquae	OECD 201	0.21	4	Anabaena flos-aquae EC10 ÷ 10
Industry Data			120000	Raphidocelis subcapitata	OECD 201
Industry Data	Cephradine	Cephalosporin	1.9	Anabaena flos-aquae	OECD 201	0.19	N/A	Anabaena flos-aquae EC10 ÷ 10
Bengtsson-Palme & Larsson, 2016	Chloramphenicol	Amphenicol				N/A	8	No industry data
Industry Data	Chlortetracycline	Tetracycline	50e	Raphidocelis subcapitata	OECD 201	5	N/A	Raphidocelis subcapitata EC10 ÷ 10
Ebert et al., 2011	Ciprofloxacin	Fluoroquinolone	4.47	Anabaena flos-aquae	OECD 201	0.447	0.06	Anabaena flos-aquae EC10 ÷ 10
Industry Data			8042b	Desmodesmus subspicatus	OECD 201
Baumann et al., 2015	Clarithromycin	Macrolide	2.6	Anabaena flos-aquae	OECD 201	0.245	0.25	Raphidocelis subcapitata NOEC ÷ 10
Maletzki 2013			2.6	Anabaena flos-aquae	OECD 201
Baumann et al., 2015			2100b	Daphnia magna	OECD 211
Yamashita et al. 2006			3.1c	Daphnia magna	OECD 211
Baumann et al., 2015			27.8	Desmodesmus subspicatus	ISO 8692
Watanabe et al. 2016			2.45c	Raphidocelis subcapitata	OECD 201
Bengtsson-Palme & Larsson, 2016	Clinafloxacin					N/A	0.5	No industry data
Industry Data	Clindamycin	Lincomycin	8.1	Anabaena flos-aquae	OECD 201	0.098	1	Raphidocelis subcapitata EC10 ÷ 10
Industry Data			0.98	Raphidocelis subcapitata	OECD 201
Industry Data	Cloxacillin	Penicillin	200	Anabaena flos-aquae	OECD 201	20	0.13	Anabaena flos-aquae EC10 ÷ 10
Industry Data	Colistin (Polymyxin E)	Polymixin	90	Anabaena flos-aquae	OECD 201	9	2	Anabaena flos-aquae EC10 ÷ 10
Industry Data	Daptomycin	Cyclic lipopeptide	17000	Anabaena flos-aquae	OECD 201	510	1	Pimephales promelas NOEC ÷ 10
Industry Data			34000	Raphidocelis subcapitata	OECD 201
Industry Data			5100b	Pimephales promelas	OECD 210
Industry Data			6800	Daphnia magna	OECD 211
Industry Data	Delamanid	Nitroimidazole	≥0.42c	Anabaena flos-aquae	OECD 201	0.03	N/A	Raphidocelis subcapitata NOEC ÷ 10
Industry Data			≥0.59c	Daphnia magna	OECD 211
Industry Data			≥0.71c	Pimephales promelas	OECD 210
Industry Data			≥0.3c	Raphidocelis subcapitata	OECD 201
Industry Data	Doripenem	Carbapenem	4.6	Anabaena flos-aquae	OECD 201	0.46	0.13	Anabaena flos-aquae EC10 ÷ 10
Industry Data			9200	Brachydanio rerio	OECD 210
Industry Data			9400	Daphnia magna	OECD 211
Industry Data			61000b	Scenedesmus subspicatus	OECD 201
Industry Data	Doxycycline	Tetracycline	251	Anabaena flos-aquae	OECD 201	25.1	2	Anabaena flos-aquae EC10 ÷ 10
Industry Data	Enramycin	Polypeptide	48	Anabaena flos-aquae	OECD 201	4.8	N/A	Anabaena flos-aquae EC10 ÷ 10
Industry Data			4200	Raphidocelis subcapitata	OECD 201
Ebert et al., 2011	Enrofloxacin	Fluoroquinolone	19.1b	Anabaena flos-aquae	OECD 201	1.91	0.06	Anabaena flos-aquae NOEC ÷ 10
Industry Data			19.1c	Synechococcus leopoliensis	OECD 201
Ebert et al., 2011			1140b	Desmodesmus subspicatus	OECD 201
Industry Data			1600	Daphnia magna	OECD 211
Industry Data	Ertapenem	Carbapenem	140	Anabaena flos-aquae	OECD 201	14	0.13	Anabaena flos-aquae EC10 ÷ 10
Industry Data			82000	Daphnia magna	OECD 211
Industry Data			2500	Pimephales promelas	OECD 210
Industry Data			51000	Raphidocelis subcapitata	OECD 201
Le Page et al., 2019	Erythromycin	Macrolide	22.3	Anabaena cylindrica	OECD 201	0.5	1	Anabaena sp. CPB4337 EC10 ÷ 10
Gonzalez-Pleiter, et al., 2013			5	Anabaena sp. CPB4337	OECD 201
Le Page et al., 2019			58.8h	Anabaena flos-aquae	OECD 201
Le Page et al., 2019			44.5	Cyanobium gracile	OECD 201
Le Page et al., 2019			50.7	Geminocystis herdmanii	OECD 201
Gonzalez-Pleiter, et al., 2013			36	Raphidocelis subcapitata	OECD 201
Le Page et al., 2019			21.2h	Synechocystis sp.	OECD 201
Le Page et al., 2019			30.1g	Synechococcus elongates	OECD 201
Le Page et al., 2019			35g	Synechococcus leopoliensis	OECD 201
Le Page et al., 2019			29.1g	Synechococcus sp.	OECD 201
Bengtsson-Palme & Larsson, 2016	Ethambutol	Antituberculosis Agent				N/A	2	No industry data
Bengtsson-Palme & Larsson, 2016	Faropenem	Penem				N/A	0.02	No industry data
Industry Data	Fidaxomicin	Macrolide	>18400	Anabaena flos-aquae	OECD 201	891	0.02	Anabaena flos-aquae EC10 ÷ 10
Industry Data			19600b	Daphnia magna	OECD 211
Industry Data			8910b	Pimephales promelas	OECD 210
Industry Data	Florfenicol	Phenicol	51b	Anabaena flos-aquae	OECD 201	38	2	Anabaena flos-aquae EC10 ÷ 10f
Industry Data			110b	Anabaena flos-aquae	OECD 201
Industry Data			380	Anabaena flos-aquae	OECD 201
Industry Data			750b	Raphidocelis subcapitata	OECD 201
Industry Data			1500	Daphnia magna	OECD 211
Industry Data			800b	Daphnia magna	OECD 211
Industry Data			5500	Pimephales promelas	OECD 210
Industry Data			5500	Pimephales promelas	OECD 210
Industry Data	Flucloxacillin	Penicillin	268	Anabaena flos-aquae	OECD 201	26.8	N/A	Anabaena flos-aquae EC10 ÷ 10
Bengtsson-Palme & Larsson, 2016	Fluconazole	Antifungal				N/A	0.25	No industry data
Bengtsson-Palme & Larsson, 2016	Flumequine	Fluoroquinolone				N/A	0.25	No industry data
Industry Data	Fosfomycin	Antiinfective for Systemic Use	524	Anabaena flos-aquae	OECD 201	52.4	2	Anabaena flos-aquae EC10 ÷ 10
Bengtsson-Palme & Larsson, 2016	Fusidic acid	Steroid Antibacterial				N/A	0.5	No industry data
Industry Data	Framycetine	Aminoglycoside	N/A	Anabaena flos-aquae	OECD 201	N/A	0.06	No industry data
Bengtsson-Palme & Larsson, 2016	Gatifloxacin	Fluoroquinolone				N/A	0.125	No industry data
Industry Data	Gamithromycin	Macrolide	2.42	Anabaena flos-aquae	OECD 201	0.242	N/A	Anabaena flos-aquae EC10 ÷ 10
Bengtsson-Palme & Larsson, 2016	Gemifloxacin	Fluoroquinolone				N/A	0.064	No industry data
Industry Data	Gentamicin	Aminoglycoside	2	Anabaena flos-aquae	OECD 201	0.15	1	Raphidocelis subcapitata EC10 ÷ 10
Industry Data			6.2	Daphnia magna	OECD 211
Industry Data			9.62	Daphnia magna	OECD 211
Industry Data			1.5	Raphidocelis subcapitata	OECD 201
Industry Data			65.9	Synechococcus leopoliensis	OECD 201
Industry Data	Imipenem	Carbapenem	4.1	Anabaena flos-aquae	OECD 201	0.41	0.13	Anabaena flos-aquae EC10 ÷ 10
Industry Data			74000	Raphidocelis subcapitata	OECD 201
Bengtsson-Palme & Larsson, 2016	Isoniazid	Hydrazide				N/A	0.13	No industry data
Industry Data	Kanamycin	Aminoglycoside	11	Anabaena flos-aquae	OECD 201	1.05	2	Synechococcus leopoliensis EC10 ÷ 10
Industry Data			6830	Daphnia magna	OECD 211
Industry Data			4970	Desmodesmus subspicatus	OECD 201
Industry Data			310	Raphidocelis subcapitata	OECD 201
Industry Data			10.5	Synechococcus leopoliensis	OECD 201
Industry Data			10.5	Synechococcus leopoliensis	OECD 201
Industry Data	Levofloxacin	Fluoroquinolone	5.22	Anabaena flos-aquae	OECD 201	1.51552	0.25	Anabaena flos-aquae EC10 ÷ 10a
Industry Data			44	Anabaena flos-aquae	OECD 201
Gonzalez-Pleiter, et al., 2013			1100	Anabaena sp. CPB4337	OECD 201
Gonzalez-Pleiter, et al., 2013			930	Raphidocelis subcapitata	OECD 201
Guo et al., 2016	Lincomycin	Lincosamide	12.20i	Anabaena flos-aquae	OECD 201	0.81	2	Synechococcus leopoliensis EC10 ÷ 10
Industry Data			14.3	Anabaena flos-aquae	OECD 201
Guo et al., 2016			91770b,i	Chlorella vulgaris	OECD 201
Guo et al., 2016			77.24i	Desmodesmus subspicatus	OECD 201
Guo et al., 2016			357.75i	Raphidocelis subcapitata	OECD 201
Guo et al., 2016			8.13i	Synechococcus leopoliensis	OECD 201
Industry Data	Linezolid	Oxazolidinone	35i	Anabaena flos-aquae	OECD 201	3.5	8	Anabaena flos-aquae EC10 ÷ 10
Industry Data			9900	Pimephales promelas	OECD 210
Industry Data			24000	Daphnia magna	OECD 211
Bengtsson-Palme & Larsson, 2016	Loracarbef	Cephalosporin				N/A	2	No industry data
Bengtsson-Palme & Larsson, 2016	Mecillinam	Penicillin				N/A	1	No industry data
Industry Data	Meropenem	Carbapenem	15c	Anabaena flos-aquae	OECD 201	1.5	0.06	Anabaena flos-aquae NOEC ÷ 10
Bengtsson-Palme & Larsson, 2016	Metronidazole	Imidazole				N/A	0.13	No industry data
Industry Data	Minocycline	Tetracycline	11	Anabaena flos-aquae	OECD 201	1.1	1	Anabaena flos-aquae EC10 ÷ 10
Bengtsson-Palme & Larsson, 2016	Moxifloxacin	Fluoroquinolone				N/A	0.125	No industry data
Bengtsson-Palme & Larsson, 2016	Mupirocin	Carboxylic acid				N/A	0.25	No industry data
Bengtsson-Palme & Larsson, 2016	Nalidixic acid	Quinolone				N/A	16	No industry data
Bengtsson-Palme & Larsson, 2016	Narasin	Ionophore				N/A	0.5	No industry data
Industry Data	Natamycin	Antiseptic	7900	Anabaena flos-aquae	OECD 201	210	N/A	Synechococcus leopoliensis EC10 ÷ 10
Industry Data			2100	Synechococcus leopoliensis	OECD 201
Industry Data	Neomycin	Aminoglycoside	0.3	Anabaena flos-aquae	OECD 201	0.03	2	Anabaena flos-aquae EC10 ÷ 10
Industry Data			2.2	Raphidocelis subcapitata	OECD 201
Bengtsson-Palme & Larsson, 2016	Netilmicin	Aminoglycoside				N/A	0.5	No industry data
Bengtsson-Palme & Larsson, 2016	Nitrofurantoin	Nitrofuran				N/A	64	No industry data
Gonzalez-Pleiter, et al., 2013	Norfloxacin	Fluoroquinolone	1200	Anabaena sp. CPB4337	OECD 201	120	0.5	Anabaena sp. CPB4337 EC10 ÷ 10
Gonzalez-Pleiter, et al., 2013			10900	Raphidocelis subcapitata	OECD 201
Industry Data	Ofloxacin	Fluoroquinolone	100b	Anabaena flos-aquae	OECD 201	10	0.5	Anabaena flos-aquae NOEC ÷ 10
Bengtsson-Palme & Larsson, 2016	Oxacillin	Penicillin				N/A	1	No industry data
Kolar et al., 2014	Oxytetracycline	Tetracycline	1500	Anabaena flos-aquae	OECD 201	47	0.5	Raphidocelis subcapitata EC10 ÷ 10
Kolar et al., 2014			470	Raphidocelis subcapitata	OECD 201
Bengtsson-Palme & Larsson, 2016	Pefloxacin	Fluoroquinolone				N/A	8	No industry data
Industry Data	Penicillin G Procaine	Penicillin	160	Anabaena flos-aquae	OECD 201	16	N/A	Anabaena flos-aquae EC10 ÷ 10
Industry Data			>100000	Raphidocelis subcapitata	OECD 201
Bengtsson-Palme & Larsson, 2016	Phenoxymethylpenicillin	Penicillin				N/A	0.06	No industry data
Industry Data	Piperacillin	Penicillin	43	Anabaena flos-aquae	OECD 201	4.3	0.5	Anabaena flos-aquae EC10 ÷ 10
Industry Data	Polymixin B	Polymixin	0.57	Anabaena flos-aquae	OECD 201	0.057	N/A	Anabaena flos-aquae EC10 ÷ 10
Industry Data			7.6	Raphidocelis subcapitata	OECD 201
Industry Data	Pristinamycin	Streptogramin	711	Anabaena flos-aquae	OECD 201	71.1	N/A	Anabaena flos-aquae EC10 ÷ 10
Industry Data	Puromycin	Aminonucleoside	310	Daphnia magna	OECD 211	31	N/A	Daphnia magna EC10 ÷ 10
Industry Data			8650	Synechococcus leopoliensis	OECD 201
Bengtsson-Palme & Larsson, 2016	Retapamulin	Pleuromutilin				N/A	0.06	No industry data
Industry Data	Rifampicin	Antituberculosis Agent	40.6	Anabaena flos-aquae	OECD 201	4.06	0.06	Anabaena flos-aquae EC10 ÷ 10
Industry Data	Rifamycin	Antituberculosis Agent	9.92	Anabaena flos-aquae	OECD 201	1	N/A	Anabaena flos-aquae EC10 ÷ 10
Industry Data	Rifaximin	Macrolactam	1.11	Anabaena flos-aquae	OECD 201	0.11	N/A	Anabaena flos-aquae EC10 ÷ 10
Industry Data	Roxithromycin	Macrolide	68.4	Anabaena flos-aquae	OECD 201	6.8	1	Anabaena flos-aquae EC10 ÷ 10
Bengtsson-Palme & Larsson, 2016	Secnidazole	Nitroimidazole				N/A	1	No industry data
Bengtsson-Palme & Larsson, 2016	Sparfloxacin	Fluoroquinolone				N/A	0.06	No industry data
Bengtsson-Palme & Larsson, 2016	Spectinomycin	Aminocyclitol				N/A	32	No industry data
Industry Data	Spiramycin	Macrolide	250	Raphidocelis subcapitata	OECD 201	1.09	0.5	Anabaena flos-aquae EC10 ÷ 10
Industry Data			10.9	Synechococcus leopoliensis	OECD 201
Bengtsson-Palme & Larsson, 2016	Streptomycin	Aminoglycoside				N/A	16	No industry data
Industry Data	Sulfadiazine	Sulfonamide	7200	Anabaena flos-aquae	OECD 201	11.2116	13	Geomean of Raphidocelis subcapitata EC10 ÷ 10
Industry Data			30	Raphidocelis subcapitata	OECD 201
Industry Data			419	Raphidocelis subcapitata	OECD 201
Ferrari et al., 2004	Sulfamethoxazole	Sulfonamide	90c,i	Raphidocelis subcapitata	ISO 8692	0.6	16	Synechococcus leopoliensis NOEC ÷ 10
Ferrari et al., 2004			5.9c	Synechococcus leopoliensis	ISO 8692
Industry Data	Tedizolid	Oxazolidinone	98	Anabaena flos-aquae	OECD 201	3.2	N/A	Anabaena flos-aquae EC10 ÷ 10
Industry Data			600	Daphnia magna	OECD 211
Industry Data			31.75	Pimephales promelas	OECD 210
Industry Data	Teicoplanin	Glycopeptide	129	Anabaena flos-aquae	OECD 201	12.9	0.5	Anabaena flos-aquae EC10 ÷ 10
Industry Data	Telithromycin	Macrolide	N/A	Anabaena flos-aquae	OECD 201	N/A	0.06	No industry data
Gonzalez-Pleiter, et al., 2013	Tetracycline	Tetracycline	2500	Anabaena sp. CPB4337	OECD 201	3.2	1	Raphidocelis subcapitata EC10 ÷ 10
Gonzalez-Pleiter, et al., 2013			32	Raphidocelis subcapitata	OECD 201
Bengtsson-Palme & Larsson, 2016	Thiamphenicol	Amphenicol				N/A	1	No industry data
Bengtsson-Palme & Larsson, 2016	Tiamulin	Pleuromutilin				N/A	1	No industry data
Bengtsson-Palme & Larsson, 2016	Ticarcillin	Penicillin				N/A	8	No industry data
Industry Data	Tigecycline	Tetracycline	1	Anabaena flos-aquae	OECD 201	0.1	1	Anabaena flos-aquae EC10 ÷ 10
Industry Data			2100	Daphnia magna	OECD 211
Industry Data			22	Pimephales promelas	OECD 210
Industry Data			1650	Raphidocelis subcapitata	OECD 201
Industry Data	Tildipirosin	Macrolide	4.2	Anabaena flos-aquae	OECD 201	0.42	N/A	Anabaena flos-aquae EC10 ÷ 10
Industry Data			47	Raphidocelis subcapitata	OECD 201
Industry Data	Tilmicosin	Macrolide	8	Anabaena flos-aquae	OECD 201	0.8	1	Anabaena flos-aquae EC10 ÷ 10
Industry Data			2600c	Raphidocelis subcapitata	FDA 4.01
Industry Data	Tobramycin	Aminoglycoside	43	Anabaena flos-aquae	OECD 201	4.3	1	Anabaena flos-aquae EC10 ÷ 10
Industry Data			360c	Daphnia magna	OECD 211
Industry Data			10000b	Pimephales promelas	OECD 210
Industry Data	Trimethoprim	Trimethoprim	8	Anabaena flos-aquae	OECD 201	312.449	0.5	Anabaena flos-aquae EC10 ÷ 10a
Industry Data			25000	Anabaena flos-aquae	OECD 201
Kolar et al., 2014			26000	Anabaena flos-aquae	OECD 201
Guo et al., 2016			18328i	Anabaena flos-aquae	OECD 201
Industry Data			100000b	Brachydanio rerio	OECD 210
Industry Data			100000b	Brachydanio rerio	OECD 210
Industry Data			5600	Cerodaphnia dubia	EPA 1002.0
Guo et al., 2016			100000b,i	Chlorella vulgaris	OECD 201
Park and Choi, 2008			6000b	Daphnia magna	OECD 211
Guo et al., 2016			100000b,i	Desmodesmus subspicatus	OECD 201
Industry Data			32000b	Raphidocelis subcapitata	OECD 201
Guo et al., 2016			63371.05b,i	Raphidocelis subcapitata	OECD 201
Kolar et al., 2014			65000	Raphidocelis subcapitata	OECD 201
Guo et al., 2016			28300i	Synechococcus leopoliensis	OECD 201
Bengtsson-Palme & Larsson, 2016	Trovafloxacin	Fluoroquinolone				N/A	0.03	No industry data
Industry Data	Tulathromycin	Macrolide	0.35	Anabaena flos-aquae	OECD 201	0.035	N/A	Anabaena flos-aquae EC10 ÷ 10
Industry Data			14	Raphidocelis subcapitata	OECD 201
Industry Data			1.2	Synechococcus leopoliensis	OECD 201
Guo et al., 2016	Tylosin	Macrolide	18.32i	Anabaena flos-aquae	OECD 201	0.983707	4	Synechococcus leopoliensis EC10 ÷ 10a
Industry Data			47c	Anabaena flos-aquae	OECD 201
Guo et al., 2016			74390b,i	Chlorella vulgaris	OECD 201
Guo et al., 2016			3710.21i	Desmodesmus subspicatus	OECD 201
Guo et al., 2016			833.65i
Industry Data			2600b	Raphidocelis subcapitata	OECD 201
Industry Data			9.6	Synechococcus leopoliensis	OECD 201
Guo et al., 2016			10.08i	Synechococcus leopoliensis	OECD 201
Bengtsson-Palme & Larsson, 2016	Vancomycin	Glycopeptide				N/A	8	No industry data
Bengtsson-Palme & Larsson, 2016	Viomycin	Antituberculosis Agent				N/A	2	No industry data
Bengtsson-Palme & Larsson, 2016	Virginiamycin	Streptogramin				N/A	2	No industry data
a Geomean of most sensitive species used if EC10 or NOEC values were within one (1) order of magnitude; otherwise, lowest value used preferentially
b Indicates reported value is a NOEC due to lack of dose-response observed in the study
c Indicates value is a NOEC; unknown if dose-response was observed in the study
d Reported value is a 24-hour EC10 due to significant decreases observed in measured test concentrations at 48- and 72-hours
e Anabaena flos-aquae less sensitive in rangefinder study (Anabaena flos-aquae EC50 > 500 µg/L)
f EC10 value used preferentially instead of NOEC to calculate PNECENV
g 24-hour study
h 48-hour study
i 96-hour study
